# Supplementary material for: Changes in Temperature Sensitivity and Activation Energy of Soil Organic Matter Decomposition in Different Qinghai-Tibet Plateau Grasslands
Source: PLoS One. 2015 Jul 15;10(7):e0132795. doi: 10.1371/journal.pone.0132795 (PMC4503348; doi:10.1371/journal.pone.0132795)
Supplement: S1 Data — (XLS) [file pone.0132795.s001.xls]

## Sheet: Date
Supplentary information fore Pone-D-14-52484
Title: Changes in temperature sensitivity and activation energy of soil organic matter decomposition in different Qinghai-Tibet Plateau grasslands
Authors: Jie Li , Nianpeng He, Xuehong Wei , Yang Gao, Yao Zuo
			1 day		3 day		5 day		7 day		14 day		21 day		28 day		42 day		56 day
Grassland types	Incubation temperature	Water holding capacity	mean	SD	mean	SD	mean	SD	mean	SD	mean	SD	mean	SD	mean	SD	mean	SD	mean	SD
Alpine meadow	5℃	60	1.32455	0.061772	1.2703	0.214639	1.10893	0.153511	1.09645	0.0303231	1.02284	0.0408564	0.991354	0.0942613	0.916576	0.0221406	0.827097	0.0695139	0.725133	0.229596
	10℃	60	1.74861	0.118016	1.6574	0.0389361	1.51833	0.0211201	1.50694	0.0242979	1.42836	0.065634	1.38867	0.0216226	1.33623	0.0427497	1.23344	0.0475993	1.13754	0.0882188
	15℃	60	2.09998	0.0151292	2.02365	0.035287	1.88484	0.064973	1.85583	0.0349631	1.77212	0.0356171	1.73999	0.0192256	1.68626	0.0521247	1.59322	0.0352877	1.47539	0.0252799
	20℃	60	2.41143	0.0211046	2.32028	0.0520711	2.16705	0.0141866	2.14878	0.0380757	2.06893	0.0458323	2.03795	0.0191125	1.98895	0.0323979	1.88235	0.0360898	1.79403	0.0685277
	25℃	60	2.69342	0.264433	2.61074	0.0183732	2.45416	0.0342792	2.42594	0.0335734	2.35396	0.0242574	2.31775	0.0301146	2.28746	0.0483811	2.14788	0.0343953	2.06841	0.0469787
Alpine steppe	5℃	60	1.07742	0.122234	1.0095	0.0658829	1.04149	0.0172402	0.970826	0.208038	0.710865	0.00885905	0.676387	0.480988	0.520322	0.0143266	0.476722	0.133921	0.433656	0.292104
	10℃	60	1.48559	0.0595898	1.43094	0.0351637	1.45157	0.0566284	1.38533	0.0368381	1.11953	0.0262678	1.07817	0.034653	0.92715	0.0622394	0.876519	0.0353037	0.836769	0.0330021
	15℃	60	1.86066	0.0596221	1.82968	0.0249055	1.86469	0.0195703	1.788	0.0385581	1.53083	0.0366679	1.48407	0.0323131	1.34836	0.0273677	1.27995	0.0464005	1.22848	0.0286721
	20℃	60	2.1752	0.0637676	2.12313	0.0332625	2.15309	0.0203391	2.08661	0.0408907	1.82111	0.0308898	1.78234	0.0305489	1.64866	0.0649856	1.59227	0.0263247	1.53519	0.0393889
	25℃	60	2.49147	0.0299088	2.40881	0.0362267	2.42745	0.0290103	2.37335	0.0227083	2.11121	0.0385525	2.04838	0.0246624	1.94318	0.0294239	1.87366	0.0289517	1.8118	0.0717609
Alpine desert	5℃	60	0.455711	0.335963	0.445365	0.17417	0.457357	0.102514	0.433291	0.078753	0.323092	0.0858808	0.25121	0.0603912	0.233056	0.0637426	0.204301	0.103044	0.164922	0.0308781
	10℃	60	0.827908	0.0320743	0.862732	0.0470014	0.865101	0.0312397	0.837454	0.030061	0.72599	0.0354168	0.670349	0.0390541	0.643221	0.0326641	0.617251	0.0453954	0.588651	0.0336221
	15℃	60	1.13096	0.0330724	1.17452	0.0200407	1.1561	0.0290159	1.13651	0.0345608	1.03995	0.0218365	0.975061	0.0282648	0.938011	0.0326581	0.947796	0.0314229	0.887802	0.0293783
	20℃	60	1.43644	0.0354495	1.46323	0.029328	1.45739	0.0380022	1.42623	0.0322133	1.32258	0.0245458	1.26975	0.019889	1.21866	0.0474425	1.21192	0.0212366	1.17876	0.0220401
	25℃	60	1.692	0.0532059	1.6809	0.022871	1.70376	0.0208247	1.68737	0.0566075	1.5485	0.0225561	1.50733	0.0220943	1.4521	0.0373266	1.43574	0.0417265	1.41504	0.0402659
